# Supplementary material for: CARTmath—A Mathematical Model of CAR-T Immunotherapy in Preclinical Studies of Hematological Cancers
Source: Cancers (Basel). 2021 Jun 11;13(12):2941. doi: 10.3390/cancers13122941 (PMC8231202; doi:10.3390/cancers13122941)
Supplement: Supplementary file 1 [file cancers-13-02941-s001.zip]

Archive with 1 entries (1 files):
- cancers-1173765-supplementary.pdf
